# Supplementary material for: Structure-Based Design and Mechanistic Insight for Enhanced Catalytic Activity of Aldo/Keto Reductase AKR13B3 from Devosia A6-243 Toward T-2 Toxin
Source: Toxins (Basel). 2026 Mar 26;18(4):158. doi: 10.3390/toxins18040158 (PMC13120364; doi:10.3390/toxins18040158)
Supplement: Supplementary file 1 [file toxins-18-00158-s001.zip]

Archive with 1 entries (1 files):
- toxins-4135811-supplementary.pdf
